# Supplementary material for: The Association between Advanced Liver Fibrosis and Mortality Is Modified by Dietary Quality among Korean Adults: Results from the Korea National Health and Nutrition Examination Survey with Mortality Data
Source: Nutrients. 2023 Mar 21;15(6):1501. doi: 10.3390/nu15061501 (PMC10053070; doi:10.3390/nu15061501)
Supplement: Supplementary file 1 [file nutrients-15-01501-s001.zip]

Archive with 1 entries (1 files):
- nutrients-2265381-supplementary.pdf
